# Supplementary material for: Does Long-Term Training in a Water Immersion Environment Change Interoception?
Source: Int J Environ Res Public Health. 2021 Sep 29;18(19):10259. doi: 10.3390/ijerph181910259 (PMC8508048; doi:10.3390/ijerph181910259)
Supplement: Supplementary file 1 [file ijerph-18-10259-s001.zip]

Archive with 1 entries (1 files):
- ijerph-1364858-supplementary.pdf
